# Supplementary material for: Targeting the IL34-CSF1R axis improves metastatic renal cell carcinoma therapy outcome via immune-vascular crosstalk regulation
Source: iScience. 2025 May 26;28(6):112752. doi: 10.1016/j.isci.2025.112752 (PMC12177177; doi:10.1016/j.isci.2025.112752)
Supplement: Table S1. DEG in MD_TAM (IL34-OE vs. Ctrl) [file mmc2.xlsx]

## Sheet: DEG in MD_TAM (IL34-OE vs Ctrl)
Table S1: DEG in MD_TAM (IL34-OE vs Ctrl)
	p_val	avg_log2FC	pct.1	pct.2	p_val_adj	cluster	gene
Lyz2	1.12238e-289	1.98426	0.943	0.426	3.111e-285	IL34	Lyz2
Hsp90b1	3.29394e-149	1.54484	0.535	0.097	9.13014e-145	IL34	Hsp90b1
Gas6	1.00656e-126	1.47542	0.403	0.049	2.78999e-122	IL34	Gas6
Atp6ap2	8.10912e-123	1.25321	0.418	0.056	2.24769e-118	IL34	Atp6ap2
Ccl12	2.61478e-105	1.2329	0.482	0.113	7.24765e-101	IL34	Ccl12
mt-Nd5	1.95803e-106	1.20951	0.416	0.069	5.42728e-102	IL34	mt-Nd5
Pltp	1.04604e-109	1.20514	0.58	0.197	2.89942e-105	IL34	Pltp
Grn	1.42141e-51	1.19515	0.186	0.021	3.93987e-47	IL34	Grn
Clic1	1.01883e-93	1.18381	0.424	0.097	2.82398e-89	IL34	Clic1
Sptbn1	4.33634e-105	1.11402	0.59	0.203	1.20195e-100	IL34	Sptbn1
Itm2b	1.67645e-52	1.10314	0.203	0.027	4.64678e-48	IL34	Itm2b
F13a1	1.51854e-86	1.02626	0.756	0.417	4.2091e-82	IL34	F13a1
Serpinb6a	6.22266e-79	1.01539	0.271	0.028	1.7248e-74	IL34	Serpinb6a
Rac1	4.07871e-90	1.01062	0.453	0.124	1.13054e-85	IL34	Rac1
Lyz1	2.01405e-47	0.982343	0.266	0.074	5.58255e-43	IL34	Lyz1
Lamp1	7.264e-46	0.946219	0.188	0.029	2.01344e-41	IL34	Lamp1
Rbpj	7.48653e-55	0.943339	0.904	0.802	2.07512e-50	IL34	Rbpj
Sec62	5.38493e-64	0.925305	0.228	0.025	1.4926e-59	IL34	Sec62
C1qa	1.37417e-81	0.924836	0.809	0.535	3.80892e-77	IL34	C1qa
Wfdc17	4.01555e-63	0.921696	0.408	0.142	1.11303e-58	IL34	Wfdc17
Selenop	5.25182e-49	0.912999	0.153	0.007	1.4557e-44	IL34	Selenop
Arpc1b	3.41594e-87	0.907829	0.585	0.223	9.46831e-83	IL34	Arpc1b
Steap3	2.4494e-72	0.900207	0.204	0.003	6.78925e-68	IL34	Steap3
Apoe	6.36871e-100	0.899502	0.959	0.835	1.76528e-95	IL34	Apoe
Hexa	1.035e-85	0.889518	0.632	0.277	2.86881e-81	IL34	Hexa
Arpc3	1.64333e-60	0.884148	0.211	0.02	4.55497e-56	IL34	Arpc3
Ccl8	6.07398e-41	0.875031	0.137	0.01	1.68358e-36	IL34	Ccl8
H3f3a	5.81059e-56	0.850964	0.395	0.145	1.61058e-51	IL34	H3f3a
Ubl5	4.25142e-63	0.848528	0.187	0.005	1.17841e-58	IL34	Ubl5
Timp2	1.61582e-44	0.840547	0.18	0.026	4.47874e-40	IL34	Timp2
Psmc6	1.75141e-67	0.831087	0.451	0.16	4.85457e-63	IL34	Psmc6
Idh1	7.9501e-61	0.824071	0.198	0.014	2.20361e-56	IL34	Idh1
C1qb	2.30587e-61	0.820817	0.727	0.454	6.39141e-57	IL34	C1qb
Atp6ap1	4.26197e-58	0.813631	0.385	0.132	1.18133e-53	IL34	Atp6ap1
Hnrnpf	1.48896e-58	0.811148	0.384	0.132	4.12709e-54	IL34	Hnrnpf
H3f3b	1.66523e-13	0.804217	0.172	0.086	4.6157e-09	IL34	H3f3b
Myl12b	3.38751e-53	0.797509	0.281	0.073	9.38949e-49	IL34	Myl12b
Ctsa	4.43852e-70	0.787773	0.52	0.203	1.23027e-65	IL34	Ctsa
Psmd4	1.28175e-57	0.780415	0.298	0.073	3.55276e-53	IL34	Psmd4
Tbca	3.89999e-46	0.780353	0.21	0.042	1.081e-41	IL34	Tbca
H2-D1	2.10884e-12	0.778456	0.233	0.141	5.84528e-08	IL34	H2-D1
Tyrobp	9.04208e-51	0.77196	0.456	0.207	2.50628e-46	IL34	Tyrobp
C4b	1.53766e-43	0.767915	0.262	0.077	4.2621e-39	IL34	C4b
Lyve1	2.16011e-40	0.765281	0.223	0.058	5.9874e-36	IL34	Lyve1
Cp	1.11599e-47	0.763813	0.206	0.036	3.09329e-43	IL34	Cp
Eif2s1	1.94772e-57	0.754949	0.284	0.065	5.3987e-53	IL34	Eif2s1
Tmed9	1.96588e-60	0.752264	0.214	0.021	5.44904e-56	IL34	Tmed9
St13	1.20052e-45	0.750434	0.286	0.088	3.32761e-41	IL34	St13
Capg	1.96303e-38	0.736574	0.223	0.064	5.44113e-34	IL34	Capg
Cbr2	1.33247e-46	0.736329	0.334	0.117	3.69333e-42	IL34	Cbr2
Pebp1	3.41181e-41	0.73383	0.311	0.113	9.45686e-37	IL34	Pebp1
Eif3a	6.9017e-64	0.722724	0.59	0.276	1.91301e-59	IL34	Eif3a
Mrc1	5.73002e-42	0.696685	0.845	0.696	1.58825e-37	IL34	Mrc1
Cd14	4.26518e-42	0.695629	0.275	0.087	1.18222e-37	IL34	Cd14
Laptm4a	9.82156e-58	0.695115	0.163	0.001	2.72234e-53	IL34	Laptm4a
Pdia4	3.53902e-51	0.694054	0.216	0.036	9.80947e-47	IL34	Pdia4
Twf1	1.96153e-54	0.677436	0.156	0.002	5.43698e-50	IL34	Twf1
C1qc	1.22992e-44	0.674418	0.642	0.384	3.4091e-40	IL34	C1qc
Osbpl9	2.50077e-32	0.672994	0.788	0.634	6.93165e-28	IL34	Osbpl9
Atp2a2	1.12977e-53	0.667054	0.583	0.296	3.13149e-49	IL34	Atp2a2
Pabpc1	5.99239e-39	0.666373	0.331	0.131	1.66097e-34	IL34	Pabpc1
Hsp90aa1	1.06233e-21	0.665175	0.155	0.051	2.94457e-17	IL34	Hsp90aa1
Cggbp1	3.12645e-50	0.664703	0.204	0.03	8.66589e-46	IL34	Cggbp1
Gm30489	5.26212e-38	0.65979	0.301	0.114	1.45855e-33	IL34	Gm30489
Npc2	2.30764e-44	0.658229	0.142	0.008	6.39631e-40	IL34	Npc2
H13	2.63858e-43	0.653454	0.223	0.052	7.31361e-39	IL34	H13
U2af1	1.30023e-34	0.652893	0.165	0.034	3.60397e-30	IL34	U2af1
Comt	6.1703e-49	0.645092	0.537	0.26	1.71028e-44	IL34	Comt
Ssb	4.64978e-46	0.643392	0.359	0.133	1.28883e-41	IL34	Ssb
Cd163	1.06008e-26	0.635374	0.245	0.101	2.93832e-22	IL34	Cd163
Gm49144	7.13008e-37	0.635013	0.353	0.15	1.97632e-32	IL34	Gm49144
Tmsb4x	1.62987e-41	0.632015	0.548	0.297	4.51767e-37	IL34	Tmsb4x
Psmb7	1.4496e-39	0.622798	0.159	0.023	4.01801e-35	IL34	Psmb7
Ifi30	1.62806e-39	0.620203	0.132	0.009	4.51267e-35	IL34	Ifi30
Vcam1	2.10947e-21	0.620024	0.108	0.023	5.84702e-17	IL34	Vcam1
Ahnak	2.28862e-32	0.619713	0.586	0.394	6.34359e-28	IL34	Ahnak
Tpp1	1.85259e-46	0.608051	0.158	0.012	5.13502e-42	IL34	Tpp1
Eif3e	1.0596e-42	0.606698	0.162	0.02	2.93699e-38	IL34	Eif3e
Set	1.0168e-34	0.606138	0.145	0.023	2.81836e-30	IL34	Set
Serbp1	3.44552e-37	0.604591	0.387	0.181	9.5503e-33	IL34	Serbp1
Lmna	8.19692e-26	0.602214	0.323	0.164	2.27202e-21	IL34	Lmna
Ap2a2	4.41057e-31	0.596063	0.611	0.419	1.22252e-26	IL34	Ap2a2
Cd74	3.61017e-28	0.595254	0.253	0.102	1.00067e-23	IL34	Cd74
Cct3	6.27563e-35	0.593408	0.143	0.021	1.73948e-30	IL34	Cct3
Eny2	1.98096e-41	0.590293	0.148	0.014	5.49084e-37	IL34	Eny2
Fuca1	9.24612e-33	0.589211	0.408	0.209	2.56284e-28	IL34	Fuca1
Ccl6	2.65639e-32	0.588147	0.519	0.301	7.36298e-28	IL34	Ccl6
Klf2	4.40642e-33	0.587097	0.276	0.106	1.22137e-28	IL34	Klf2
Bank1	6.84989e-25	0.586626	0.203	0.075	1.89865e-20	IL34	Bank1
Yipf4	7.37773e-38	0.585629	0.185	0.04	2.04496e-33	IL34	Yipf4
Anks1	1.37741e-34	0.563891	0.575	0.349	3.8179e-30	IL34	Anks1
Ap1s1	1.96144e-31	0.563836	0.138	0.024	5.43673e-27	IL34	Ap1s1
Itm2c	1.02847e-43	0.560946	0.154	0.014	2.85071e-39	IL34	Itm2c
Lamp2	4.02589e-43	0.557827	0.702	0.447	1.1159e-38	IL34	Lamp2
Trem2	8.97808e-33	0.557452	0.422	0.213	2.48854e-28	IL34	Trem2
Med8	1.57443e-39	0.554558	0.125	0.006	4.36401e-35	IL34	Med8
Galnt2	2.05604e-32	0.553174	0.393	0.198	5.69893e-28	IL34	Galnt2
Fchsd2	2.47484e-25	0.552001	0.494	0.303	6.85977e-21	IL34	Fchsd2
Hsbp1	6.33679e-37	0.550079	0.129	0.011	1.75643e-32	IL34	Hsbp1
Bzw1	7.38911e-32	0.549013	0.212	0.066	2.04811e-27	IL34	Bzw1
Igfbp4	3.06244e-39	0.548026	0.123	0.005	8.48846e-35	IL34	Igfbp4
Fam3c	2.08068e-36	0.547586	0.17	0.033	5.76722e-32	IL34	Fam3c
Gfra2	1.22719e-28	0.543945	0.12	0.018	3.40153e-24	IL34	Gfra2
Folr2	1.28227e-28	0.54336	0.273	0.114	3.55419e-24	IL34	Folr2
Abcg3	9.63405e-21	0.539278	0.177	0.067	2.67037e-16	IL34	Abcg3
Ybx1	2.25908e-36	0.539073	0.113	0.004	6.26172e-32	IL34	Ybx1
Fcgrt	1.72524e-34	0.539054	0.357	0.157	4.78201e-30	IL34	Fcgrt
Acsl3	2.13156e-29	0.536014	0.229	0.082	5.90826e-25	IL34	Acsl3
Hnrnpa3	1.46968e-36	0.535499	0.566	0.329	4.07365e-32	IL34	Hnrnpa3
Ywhah	3.64097e-35	0.531078	0.173	0.036	1.0092e-30	IL34	Ywhah
Acsl5	6.38412e-35	0.530794	0.139	0.019	1.76955e-30	IL34	Acsl5
Cdc37	1.78259e-33	0.524497	0.125	0.014	4.94099e-29	IL34	Cdc37
Copb2	2.45962e-36	0.523717	0.134	0.014	6.81758e-32	IL34	Copb2
Dnajc3	8.21659e-31	0.522873	0.409	0.208	2.27747e-26	IL34	Dnajc3
Sar1b	8.79327e-32	0.521816	0.185	0.049	2.43732e-27	IL34	Sar1b
Pxn	7.28391e-30	0.519226	0.432	0.231	2.01895e-25	IL34	Pxn
Ptrh2	1.383e-34	0.515991	0.115	0.008	3.83339e-30	IL34	Ptrh2
Rcsd1	4.60899e-31	0.514444	0.426	0.222	1.27752e-26	IL34	Rcsd1
Eif4e2	3.83061e-31	0.513021	0.146	0.029	1.06177e-26	IL34	Eif4e2
Clta	5.54769e-40	0.512738	0.592	0.328	1.53771e-35	IL34	Clta
Mlec	6.88707e-36	0.510482	0.104	0.001	1.90896e-31	IL34	Mlec
Commd3	8.59711e-34	0.50843	0.13	0.016	2.38295e-29	IL34	Commd3
Mrps15	1.85639e-34	0.508028	0.13	0.015	5.14554e-30	IL34	Mrps15
Stab1	4.37418e-32	0.507104	0.752	0.57	1.21243e-27	IL34	Stab1
Metrnl	8.54123e-37	0.505226	0.437	0.208	2.36746e-32	IL34	Metrnl
Pmp22	3.46668e-27	0.505138	0.329	0.161	9.60895e-23	IL34	Pmp22
Ctsz	1.82588e-10	0.504888	0.203	0.124	5.06097e-06	IL34	Ctsz
Vcp	5.49599e-24	0.499452	0.254	0.113	1.52338e-19	IL34	Vcp
Necap2	2.49549e-33	0.496666	0.195	0.051	6.91701e-29	IL34	Necap2
Zcchc24	1.3746e-26	0.494206	0.258	0.108	3.81011e-22	IL34	Zcchc24
Siglec1	3.21624e-26	0.493846	0.328	0.161	8.91477e-22	IL34	Siglec1
Atp6v0b	4.3442e-45	0.493617	0.861	0.65	1.20413e-40	IL34	Atp6v0b
Gm10441	8.06093e-29	0.49165	0.209	0.069	2.23433e-24	IL34	Gm10441
Fkbp5	4.60457e-20	0.490909	0.635	0.487	1.2763e-15	IL34	Fkbp5
Tusc3	1.93274e-28	0.489759	0.22	0.079	5.35718e-24	IL34	Tusc3
Nrros	5.21323e-32	0.488089	0.675	0.455	1.445e-27	IL34	Nrros
Arhgef10l	1.015e-29	0.487927	0.165	0.042	2.81336e-25	IL34	Arhgef10l
Nop58	5.46954e-29	0.487811	0.184	0.054	1.51605e-24	IL34	Nop58
Wls	6.96449e-31	0.486225	0.522	0.305	1.93042e-26	IL34	Wls
Hspa4	2.90215e-29	0.484936	0.413	0.216	8.04417e-25	IL34	Hspa4
Gm3448	1.80503e-23	0.484919	0.359	0.193	5.00319e-19	IL34	Gm3448
Blvrb	2.48616e-24	0.482093	0.237	0.1	6.89113e-20	IL34	Blvrb
Aplp2	4.90953e-33	0.480787	0.484	0.26	1.36082e-28	IL34	Aplp2
Ugp2	3.81155e-16	0.480555	0.255	0.141	1.05648e-11	IL34	Ugp2
Sec61a1	8.44115e-24	0.478848	0.209	0.083	2.33972e-19	IL34	Sec61a1
Nop56	3.98014e-29	0.478173	0.102	0.009	1.10322e-24	IL34	Nop56
Hnrnpk	4.39288e-30	0.474235	0.306	0.13	1.21762e-25	IL34	Hnrnpk
Dnttip2	3.71107e-31	0.474111	0.121	0.015	1.02863e-26	IL34	Dnttip2
Uba1	7.05388e-26	0.473405	0.13	0.028	1.95519e-21	IL34	Uba1
Tm2d1	1.86868e-27	0.470697	0.183	0.056	5.17961e-23	IL34	Tm2d1
Vsig4	1.46888e-22	0.469805	0.163	0.054	4.07144e-18	IL34	Vsig4
Npl	6.48754e-22	0.469574	0.24	0.108	1.79822e-17	IL34	Npl
Sec11a	1.03425e-18	0.469508	0.236	0.118	2.86673e-14	IL34	Sec11a
Dctn2	3.07371e-34	0.468867	0.116	0.008	8.51971e-30	IL34	Dctn2
Immt	3.49977e-25	0.466309	0.269	0.12	9.70067e-21	IL34	Immt
Ctsb	3.51129e-43	0.465337	0.951	0.806	9.73258e-39	IL34	Ctsb
Clcn5	2.02701e-20	0.463453	0.553	0.378	5.61847e-16	IL34	Clcn5
Eif5	1.64066e-27	0.462862	0.398	0.204	4.54759e-23	IL34	Eif5
Ssr4	2.54207e-25	0.462425	0.127	0.027	7.04611e-21	IL34	Ssr4
Klf4	3.38732e-29	0.462348	0.141	0.029	9.38898e-25	IL34	Klf4
P2rx7	5.14347e-17	0.461899	0.521	0.359	1.42567e-12	IL34	P2rx7
Frmd4b	5.80613e-30	0.461458	0.809	0.66	1.60934e-25	IL34	Frmd4b
Phax	8.32706e-30	0.461017	0.107	0.01	2.30809e-25	IL34	Phax
Prpf8	5.00274e-27	0.460477	0.177	0.053	1.38666e-22	IL34	Prpf8
Card19	9.31755e-22	0.458244	0.135	0.039	2.58264e-17	IL34	Card19
Itsn1	9.13413e-25	0.456837	0.775	0.64	2.5318e-20	IL34	Itsn1
Tmem248	7.42865e-32	0.456604	0.118	0.012	2.05907e-27	IL34	Tmem248
Sdhb	1.08784e-25	0.456502	0.255	0.108	3.01527e-21	IL34	Sdhb
Txnip	3.88128e-27	0.455508	0.406	0.22	1.07581e-22	IL34	Txnip
Tm9sf3	2.47889e-26	0.455006	0.376	0.198	6.87098e-22	IL34	Tm9sf3
Ywhae	2.11122e-31	0.45374	0.482	0.261	5.85188e-27	IL34	Ywhae
Fis1	1.7869e-26	0.453608	0.103	0.013	4.95294e-22	IL34	Fis1
Ywhaz	3.73592e-29	0.453586	0.318	0.141	1.03552e-24	IL34	Ywhaz
Fam50a	5.65647e-27	0.452234	0.145	0.034	1.56786e-22	IL34	Fam50a
Psma1	4.19241e-26	0.452194	0.233	0.09	1.16205e-21	IL34	Psma1
Rcc2	7.4539e-25	0.451957	0.257	0.113	2.06607e-20	IL34	Rcc2
Ormdl2	1.97294e-29	0.45167	0.133	0.023	5.4686e-25	IL34	Ormdl2
Eif4g2	8.00894e-26	0.449818	0.311	0.15	2.21992e-21	IL34	Eif4g2
Smc1a	1.80434e-24	0.449738	0.203	0.075	5.00127e-20	IL34	Smc1a
Psme1	4.23393e-24	0.449457	0.137	0.035	1.17356e-19	IL34	Psme1
Os9	1.16698e-27	0.449277	0.281	0.121	3.23464e-23	IL34	Os9
Sypl	1.75292e-26	0.448246	0.229	0.087	4.85875e-22	IL34	Sypl
Gm31243	1.59323e-16	0.44813	0.13	0.047	4.4161e-12	IL34	Gm31243
Snx8	4.42759e-28	0.446967	0.599	0.388	1.22724e-23	IL34	Snx8
Mrps18a	2.02859e-27	0.442673	0.103	0.012	5.62286e-23	IL34	Mrps18a
Atp11a	2.35963e-23	0.442577	0.169	0.056	6.54041e-19	IL34	Atp11a
H2-Aa	4.32422e-21	0.442074	0.131	0.037	1.19859e-16	IL34	H2-Aa
Maf	9.00338e-24	0.441241	0.724	0.548	2.49556e-19	IL34	Maf
Brk1	9.91022e-24	0.438806	0.226	0.094	2.74692e-19	IL34	Brk1
Actn4	3.84115e-22	0.43793	0.404	0.232	1.06469e-17	IL34	Actn4
Stk39	1.08303e-18	0.437743	0.11	0.03	3.00194e-14	IL34	Stk39
Ndufv2	7.70625e-23	0.43736	0.125	0.031	2.13602e-18	IL34	Ndufv2
Klhdc2	1.58995e-29	0.437176	0.112	0.013	4.40703e-25	IL34	Klhdc2
Hagh	2.96196e-20	0.435532	0.174	0.068	8.20996e-16	IL34	Hagh
Arf4	1.05834e-20	0.434587	0.327	0.178	2.9335e-16	IL34	Arf4
Vps29	4.11242e-22	0.429857	0.173	0.061	1.13988e-17	IL34	Vps29
Eif4b	1.00963e-23	0.42905	0.252	0.111	2.7985e-19	IL34	Eif4b
Timm23	1.16705e-22	0.428867	0.132	0.035	3.23482e-18	IL34	Timm23
Ptges3	2.30404e-19	0.425674	0.152	0.056	6.38634e-15	IL34	Ptges3
M6pr	9.14374e-23	0.425076	0.17	0.058	2.53446e-18	IL34	M6pr
Srsf3	1.88828e-22	0.422605	0.415	0.238	5.23393e-18	IL34	Srsf3
Actl6a	8.09741e-23	0.421931	0.182	0.067	2.24444e-18	IL34	Actl6a
Psmb2	1.1098e-25	0.42169	0.124	0.025	3.07613e-21	IL34	Psmb2
Tmem30a	1.35547e-21	0.420718	0.205	0.084	3.7571e-17	IL34	Tmem30a
Slc9a9	9.33219e-20	0.420132	0.731	0.602	2.5867e-15	IL34	Slc9a9
Rbis	6.60507e-29	0.419928	0.117	0.016	1.83079e-24	IL34	Rbis
Gaa	4.59272e-31	0.41955	0.101	0.005	1.27301e-26	IL34	Gaa
Bcas2	2.36823e-22	0.41868	0.144	0.043	6.56426e-18	IL34	Bcas2
Pfdn1	4.76092e-22	0.418415	0.132	0.036	1.31963e-17	IL34	Pfdn1
Itgb1	7.04505e-33	0.416684	0.698	0.443	1.95275e-28	IL34	Itgb1
Rnf169	2.76143e-26	0.416442	0.751	0.557	7.65412e-22	IL34	Rnf169
Atp6v1d	2.15313e-19	0.414844	0.166	0.064	5.96805e-15	IL34	Atp6v1d
Vasp	4.75193e-20	0.414709	0.164	0.062	1.31714e-15	IL34	Vasp
Ccl2	1.47738e-14	0.413291	0.382	0.248	4.095e-10	IL34	Ccl2
Rbm42	6.19575e-23	0.411897	0.111	0.023	1.71734e-18	IL34	Rbm42
Ciao2a	1.86604e-26	0.411684	0.134	0.029	5.17228e-22	IL34	Ciao2a
Ddx18	4.54258e-18	0.411522	0.167	0.068	1.25911e-13	IL34	Ddx18
Fam104a	2.65741e-21	0.410768	0.159	0.055	7.3658e-17	IL34	Fam104a
Cand1	4.99092e-25	0.41031	0.137	0.034	1.38338e-20	IL34	Cand1
Jmjd6	4.88497e-21	0.410227	0.117	0.03	1.35401e-16	IL34	Jmjd6
Slc38a10	2.04142e-20	0.409873	0.242	0.115	5.65841e-16	IL34	Slc38a10
Amfr	1.44733e-21	0.408855	0.2	0.082	4.01172e-17	IL34	Amfr
Fads1	2.04684e-26	0.408478	0.125	0.024	5.67344e-22	IL34	Fads1
Ninj1	1.47755e-24	0.408044	0.125	0.027	4.09546e-20	IL34	Ninj1
Camk1d	2.64291e-25	0.407872	0.892	0.768	7.32561e-21	IL34	Camk1d
Nfatc2	2.54485e-22	0.407513	0.424	0.248	7.0538e-18	IL34	Nfatc2
Rab9	3.25523e-24	0.407453	0.119	0.025	9.02285e-20	IL34	Rab9
Fgfr1	1.36135e-16	0.406635	0.158	0.065	3.77338e-12	IL34	Fgfr1
Gm22146	8.26472e-16	0.405526	0.257	0.14	2.29081e-11	IL34	Gm22146
Dnajc10	2.10942e-21	0.405484	0.26	0.124	5.84688e-17	IL34	Dnajc10
Ppp1cc	1.15588e-23	0.405227	0.3	0.145	3.20388e-19	IL34	Ppp1cc
Tmem167	5.92525e-20	0.404821	0.271	0.137	1.64236e-15	IL34	Tmem167
Slc39a12	3.64863e-14	0.404436	0.133	0.054	1.01133e-09	IL34	Slc39a12
Rdx	1.67672e-18	0.403138	0.247	0.122	4.64754e-14	IL34	Rdx
Plekhg5	7.1958e-19	0.400522	0.174	0.07	1.99453e-14	IL34	Plekhg5
Frg1	2.70538e-22	0.400063	0.146	0.044	7.49877e-18	IL34	Frg1
Alas1	3.45913e-24	0.397648	0.119	0.025	9.58801e-20	IL34	Alas1
Dpm1	9.00629e-21	0.397192	0.27	0.133	2.49636e-16	IL34	Dpm1
Cnbp	4.90792e-18	0.397084	0.166	0.067	1.36038e-13	IL34	Cnbp
Lgmn	4.15622e-30	0.396925	0.865	0.738	1.15202e-25	IL34	Lgmn
Glrx3	2.9718e-24	0.396813	0.168	0.053	8.23724e-20	IL34	Glrx3
Bri3	6.75715e-12	0.395744	0.155	0.078	1.87295e-07	IL34	Bri3
Tmem234	5.49051e-24	0.395437	0.36	0.19	1.52186e-19	IL34	Tmem234
Ap2s1	1.85514e-21	0.394897	0.145	0.045	5.14209e-17	IL34	Ap2s1
Txndc15	1.1764e-20	0.393024	0.169	0.062	3.26076e-16	IL34	Txndc15
Ppp1r10	1.82642e-17	0.392573	0.3	0.168	5.06247e-13	IL34	Ppp1r10
Kif5b	2.97982e-23	0.392079	0.493	0.299	8.25947e-19	IL34	Kif5b
Uxs1	7.35385e-23	0.391404	0.153	0.047	2.03834e-18	IL34	Uxs1
Dld	7.8441e-24	0.390578	0.149	0.043	2.17423e-19	IL34	Dld
Acat1	2.90884e-18	0.389657	0.197	0.088	8.06272e-14	IL34	Acat1
Gm21188	5.41391e-16	0.388776	0.504	0.351	1.50063e-11	IL34	Gm21188
Stip1	3.07691e-21	0.388049	0.226	0.099	8.52857e-17	IL34	Stip1
Cct4	5.24731e-16	0.387495	0.116	0.04	1.45445e-11	IL34	Cct4
Nudcd2	4.95576e-23	0.3872	0.101	0.017	1.37364e-18	IL34	Nudcd2
Sec11c	4.61033e-18	0.386297	0.125	0.04	1.27789e-13	IL34	Sec11c
Pgd	3.07385e-18	0.386092	0.207	0.095	8.52009e-14	IL34	Pgd
Arpc5	2.80389e-17	0.385232	0.269	0.144	7.77182e-13	IL34	Arpc5
Rab18	1.21529e-20	0.38497	0.143	0.045	3.36853e-16	IL34	Rab18
Jun	7.19101e-21	0.383724	0.267	0.128	1.99321e-16	IL34	Jun
Slc7a7	6.05094e-17	0.382815	0.478	0.314	1.6772e-12	IL34	Slc7a7
9030025P20Rik	1.52601e-16	0.379506	0.304	0.174	4.22978e-12	IL34	9030025P20Rik
Sdhc	7.1192e-20	0.378977	0.126	0.036	1.9733e-15	IL34	Sdhc
Mtx1	1.07236e-22	0.377278	0.116	0.026	2.97238e-18	IL34	Mtx1
Ctdsp2	7.26838e-27	0.376607	0.138	0.03	2.01465e-22	IL34	Ctdsp2
Nfic	1.01296e-21	0.375867	0.322	0.166	2.80773e-17	IL34	Nfic
Lars2	1.05673e-15	0.374906	0.175	0.08	2.92906e-11	IL34	Lars2
Slc38a2	1.09888e-19	0.374815	0.381	0.226	3.04588e-15	IL34	Slc38a2
Srpr	3.34162e-20	0.374493	0.255	0.123	9.26232e-16	IL34	Srpr
Psmc1	1.13384e-20	0.374184	0.258	0.124	3.14278e-16	IL34	Psmc1
Slc28a2	1.16889e-16	0.373944	0.169	0.072	3.23992e-12	IL34	Slc28a2
Sf3b6	6.55541e-19	0.372794	0.286	0.149	1.81703e-14	IL34	Sf3b6
Dync1h1	6.04876e-18	0.371914	0.578	0.407	1.6766e-13	IL34	Dync1h1
Anxa2	3.0633e-19	0.371824	0.546	0.367	8.49086e-15	IL34	Anxa2
Gm40304	2.28504e-20	0.371293	0.145	0.047	6.33367e-16	IL34	Gm40304
Aco1	2.23583e-18	0.367884	0.172	0.07	6.19726e-14	IL34	Aco1
Ncoa4	3.55587e-19	0.367751	0.111	0.03	9.85617e-15	IL34	Ncoa4
Hs6st1	7.83009e-21	0.366653	0.183	0.07	2.17034e-16	IL34	Hs6st1
Chmp4b	3.22561e-19	0.366549	0.372	0.218	8.94075e-15	IL34	Chmp4b
BC031181	1.40705e-19	0.366546	0.172	0.066	3.90006e-15	IL34	BC031181
Prrc2a	1.98941e-18	0.365033	0.203	0.091	5.51425e-14	IL34	Prrc2a
Snx2	1.52617e-20	0.364259	0.661	0.485	4.23023e-16	IL34	Snx2
Ube2l3	8.6132e-21	0.363371	0.415	0.245	2.38741e-16	IL34	Ube2l3
Inpp4a	1.19772e-18	0.362361	0.447	0.279	3.31984e-14	IL34	Inpp4a
Trappc4	1.73209e-19	0.361703	0.132	0.041	4.80102e-15	IL34	Trappc4
Gtf2b	8.51202e-20	0.360527	0.115	0.03	2.35936e-15	IL34	Gtf2b
Cndp2	2.81384e-18	0.359035	0.344	0.198	7.7994e-14	IL34	Cndp2
Uggt1	4.56643e-20	0.357335	0.302	0.158	1.26572e-15	IL34	Uggt1
Tpcn1	6.52185e-20	0.357276	0.208	0.089	1.80773e-15	IL34	Tpcn1
Baz1b	1.33324e-19	0.35715	0.437	0.263	3.69547e-15	IL34	Baz1b
Ms4a6c	6.91753e-20	0.355081	0.576	0.388	1.9174e-15	IL34	Ms4a6c
Vps35	3.8904e-21	0.355045	0.366	0.205	1.07834e-16	IL34	Vps35
Cbx3	1.58023e-15	0.354815	0.186	0.088	4.38007e-11	IL34	Cbx3
Ms4a4a	1.11217e-19	0.354535	0.477	0.3	3.08272e-15	IL34	Ms4a4a
Atg16l2	1.70398e-17	0.354303	0.26	0.132	4.7231e-13	IL34	Atg16l2
Cdc5l	1.28203e-18	0.353947	0.26	0.13	3.55352e-14	IL34	Cdc5l
Acadm	1.6188e-19	0.353642	0.172	0.066	4.48699e-15	IL34	Acadm
Brix1	2.51459e-18	0.353508	0.157	0.059	6.96995e-14	IL34	Brix1
Ssu72	8.05638e-19	0.35309	0.311	0.17	2.23307e-14	IL34	Ssu72
mt-Nd2	1.46674e-20	0.352646	0.763	0.591	4.06551e-16	IL34	mt-Nd2
Hsf3	1.15814e-13	0.352352	0.111	0.04	3.21014e-09	IL34	Hsf3
Trim30c	1.43826e-18	0.351333	0.151	0.054	3.98656e-14	IL34	Trim30c
Adam33	5.32384e-17	0.350722	0.144	0.054	1.47566e-12	IL34	Adam33
Cnot6	1.87362e-16	0.350577	0.17	0.074	5.19329e-12	IL34	Cnot6
F630028O10Rik	1.42244e-20	0.350122	0.442	0.27	3.94272e-16	IL34	F630028O10Rik
Cnnm2	1.81207e-13	0.349808	0.209	0.111	5.0227e-09	IL34	Cnnm2
Smarca5	2.80451e-18	0.349721	0.31	0.169	7.77354e-14	IL34	Smarca5
Lamtor1	3.49121e-18	0.349143	0.225	0.108	9.67692e-14	IL34	Lamtor1
1110004F10Rik	9.87608e-19	0.348331	0.169	0.066	2.73745e-14	IL34	1110004F10Rik
Gm12353	9.20055e-15	0.348158	0.645	0.493	2.55021e-10	IL34	Gm12353
Clptm1	5.40275e-16	0.346589	0.206	0.1	1.49753e-11	IL34	Clptm1
Bnip3l	1.4471e-15	0.344291	0.164	0.071	4.01108e-11	IL34	Bnip3l
Exosc7	5.03446e-17	0.344283	0.128	0.045	1.39545e-12	IL34	Exosc7
Ccdc152	2.36035e-17	0.343484	0.12	0.038	6.54243e-13	IL34	Ccdc152
Mob1a	1.16903e-15	0.343196	0.165	0.073	3.24033e-11	IL34	Mob1a
Mrps25	1.40623e-21	0.341655	0.117	0.027	3.89778e-17	IL34	Mrps25
Cwc15	8.08554e-16	0.341315	0.156	0.066	2.24115e-11	IL34	Cwc15
Ppm1g	2.76021e-18	0.341041	0.161	0.062	7.65075e-14	IL34	Ppm1g
Copb1	1.30005e-18	0.340927	0.352	0.2	3.60347e-14	IL34	Copb1
Tmcc1	1.51074e-18	0.339808	0.814	0.663	4.18746e-14	IL34	Tmcc1
Trap1	1.77315e-17	0.339586	0.118	0.036	4.9148e-13	IL34	Trap1
Samd4	2.27352e-13	0.339567	0.134	0.057	6.30176e-09	IL34	Samd4
Got1	3.89225e-19	0.338826	0.119	0.034	1.07885e-14	IL34	Got1
Mfsd1	4.44363e-19	0.338512	0.302	0.16	1.23169e-14	IL34	Mfsd1
Psmd12	9.89428e-21	0.337925	0.266	0.126	2.7425e-16	IL34	Psmd12
Mrpl15	2.73002e-19	0.337887	0.1	0.023	7.56707e-15	IL34	Mrpl15
Prr13	1.19808e-16	0.336473	0.18	0.08	3.32083e-12	IL34	Prr13
Ik	6.53597e-18	0.336292	0.173	0.071	1.81164e-13	IL34	Ik
Ash2l	8.22724e-17	0.335942	0.145	0.056	2.28043e-12	IL34	Ash2l
Trappc3	1.15773e-16	0.335826	0.126	0.044	3.20899e-12	IL34	Trappc3
Nfu1	3.61847e-18	0.33422	0.121	0.037	1.00297e-13	IL34	Nfu1
Hnrnpul2	2.53628e-20	0.334095	0.184	0.072	7.03007e-16	IL34	Hnrnpul2
Klf9	1.95341e-15	0.33374	0.184	0.086	5.41447e-11	IL34	Klf9
Pigx	2.65778e-17	0.333383	0.121	0.039	7.36685e-13	IL34	Pigx
Dclre1c	1.63476e-14	0.332662	0.493	0.342	4.53122e-10	IL34	Dclre1c
Stard8	3.23054e-17	0.331673	0.378	0.227	8.9544e-13	IL34	Stard8
Nup50	1.21412e-15	0.331551	0.145	0.059	3.3653e-11	IL34	Nup50
Morf4l2	2.08951e-15	0.330901	0.228	0.119	5.79171e-11	IL34	Morf4l2
Csde1	8.00633e-18	0.329705	0.351	0.205	2.21919e-13	IL34	Csde1
Abca9	2.26709e-22	0.329347	0.255	0.113	6.28393e-18	IL34	Abca9
Kank2	2.39003e-15	0.328758	0.146	0.06	6.62469e-11	IL34	Kank2
Tpr	5.30918e-23	0.328079	0.74	0.526	1.4716e-18	IL34	Tpr
Erp29	4.78336e-18	0.328061	0.424	0.257	1.32585e-13	IL34	Erp29
Chid1	2.26624e-15	0.32804	0.154	0.066	6.28156e-11	IL34	Chid1
Cops5	9.38701e-14	0.328034	0.171	0.083	2.60189e-09	IL34	Cops5
Jdp2	1.78191e-13	0.327255	0.307	0.189	4.93911e-09	IL34	Jdp2
Pf4	1.75952e-16	0.32644	0.199	0.094	4.87705e-12	IL34	Pf4
Etfa	1.13694e-14	0.32497	0.252	0.14	3.15138e-10	IL34	Etfa
Lars	1.19557e-19	0.323949	0.424	0.254	3.31389e-15	IL34	Lars
Zfp710	1.12627e-14	0.322693	0.7	0.542	3.1218e-10	IL34	Zfp710
Cpsf2	8.85243e-22	0.322414	0.125	0.032	2.45372e-17	IL34	Cpsf2
Gdpd1	2.22916e-11	0.321725	0.166	0.087	6.17879e-07	IL34	Gdpd1
Matr3	1.34257e-16	0.321526	0.195	0.09	3.72133e-12	IL34	Matr3
Dgcr2	2.28647e-15	0.32111	0.141	0.056	6.33763e-11	IL34	Dgcr2
Hnrnpa2b1	1.35644e-16	0.320839	0.777	0.638	3.75979e-12	IL34	Hnrnpa2b1
Entpd1	8.77349e-09	0.319652	0.445	0.332	0.000243184	IL34	Entpd1
Rhoa	1.06092e-21	0.319564	0.601	0.386	2.94066e-17	IL34	Rhoa
Sdha	3.33445e-17	0.319405	0.227	0.111	9.24242e-13	IL34	Sdha
Cdc26	3.37374e-16	0.31929	0.147	0.058	9.35133e-12	IL34	Cdc26
Shisa5	3.18571e-15	0.319218	0.141	0.057	8.83014e-11	IL34	Shisa5
Snx6	6.73887e-18	0.318688	0.531	0.358	1.86788e-13	IL34	Snx6
Ntpcr	1.42079e-13	0.317835	0.303	0.183	3.93815e-09	IL34	Ntpcr
Atp1b3	8.59175e-14	0.317132	0.349	0.222	2.38146e-09	IL34	Atp1b3
Stt3a	4.83017e-16	0.316158	0.234	0.119	1.33883e-11	IL34	Stt3a
Pigk	3.22718e-17	0.315653	0.203	0.094	8.9451e-13	IL34	Pigk
Esf1	4.23409e-15	0.315561	0.287	0.162	1.17361e-10	IL34	Esf1
Ube2i	8.41634e-17	0.315516	0.354	0.21	2.33284e-12	IL34	Ube2i
Pcbp2	1.7366e-20	0.3151	0.462	0.272	4.81351e-16	IL34	Pcbp2
Nt5c	3.71906e-19	0.31469	0.116	0.032	1.03085e-14	IL34	Nt5c
Golgb1	4.65721e-17	0.31382	0.483	0.31	1.29088e-12	IL34	Golgb1
Fcgr3	2.30685e-16	0.312863	0.385	0.235	6.39412e-12	IL34	Fcgr3
Akt1	6.14946e-15	0.312619	0.122	0.045	1.70451e-10	IL34	Akt1
Dbnl	4.91822e-18	0.312348	0.174	0.071	1.36323e-13	IL34	Dbnl
mt-Co2	9.03231e-29	0.31208	0.961	0.827	2.50358e-24	IL34	mt-Co2
Cdv3	1.16861e-15	0.311453	0.204	0.1	3.23914e-11	IL34	Cdv3
Agpat3	1.64947e-15	0.310732	0.208	0.104	4.57199e-11	IL34	Agpat3
mt-Atp6	3.87301e-30	0.310442	0.958	0.809	1.07352e-25	IL34	mt-Atp6
Ccl9	2.26038e-17	0.309723	0.299	0.164	6.26531e-13	IL34	Ccl9
Psmd7	3.20901e-16	0.309037	0.285	0.157	8.89474e-12	IL34	Psmd7
Gnl3	1.48089e-13	0.308932	0.333	0.21	4.10473e-09	IL34	Gnl3
Uqcrc2	5.4954e-14	0.308689	0.144	0.062	1.52321e-09	IL34	Uqcrc2
Leprot	9.50466e-16	0.307405	0.209	0.104	2.6345e-11	IL34	Leprot
Fcf1	1.1456e-14	0.307324	0.184	0.089	3.17538e-10	IL34	Fcf1
Etv1	6.29931e-21	0.307136	0.368	0.205	1.74604e-16	IL34	Etv1
Lrrc58	8.50287e-15	0.306456	0.295	0.172	2.35683e-10	IL34	Lrrc58
Man2b1	1.1262e-15	0.30613	0.63	0.45	3.12161e-11	IL34	Man2b1
Arf1	4.50896e-19	0.305378	0.12	0.034	1.24979e-14	IL34	Arf1
Ddx60	2.1114e-10	0.305255	0.354	0.243	5.85237e-06	IL34	Ddx60
Eif4a2	1.59648e-15	0.304836	0.26	0.142	4.42513e-11	IL34	Eif4a2
Pepd	3.36772e-18	0.304528	0.395	0.232	9.33466e-14	IL34	Pepd
Anp32a	6.68968e-15	0.303867	0.207	0.104	1.85424e-10	IL34	Anp32a
Pcyox1	2.2431e-14	0.303559	0.122	0.047	6.21743e-10	IL34	Pcyox1
Tax1bp1	1.43343e-22	0.302389	0.462	0.268	3.97318e-18	IL34	Tax1bp1
Pnp	1.4029e-11	0.302043	0.151	0.075	3.88856e-07	IL34	Pnp
Naa50	7.42784e-13	0.302001	0.292	0.181	2.05885e-08	IL34	Naa50
Lipa	1.46821e-13	0.301784	0.234	0.128	4.06958e-09	IL34	Lipa
Abcf1	4.86769e-15	0.301404	0.286	0.164	1.34923e-10	IL34	Abcf1
Chd4	7.85332e-21	0.300714	0.497	0.307	2.17678e-16	IL34	Chd4
Hgsnat	4.67812e-13	0.300037	0.22	0.12	1.29668e-08	IL34	Hgsnat
Agtrap	1.27658e-14	0.299884	0.109	0.037	3.53842e-10	IL34	Agtrap
Polr2m	9.01735e-17	0.299622	0.116	0.037	2.49943e-12	IL34	Polr2m
Sec24c	3.93726e-18	0.299601	0.131	0.043	1.09133e-13	IL34	Sec24c
Rbm17	2.69006e-15	0.299494	0.11	0.037	7.45631e-11	IL34	Rbm17
Canx	6.27513e-14	0.299483	0.557	0.398	1.73934e-09	IL34	Canx
Tsc22d3	2.95607e-14	0.298908	0.382	0.243	8.19363e-10	IL34	Tsc22d3
Prrc2b	1.31631e-13	0.298012	0.304	0.183	3.64856e-09	IL34	Prrc2b
Slc44a1	1.73155e-14	0.297507	0.164	0.075	4.7995e-10	IL34	Slc44a1
Sf3b2	5.50431e-18	0.2968	0.361	0.211	1.52568e-13	IL34	Sf3b2
Cebpb	2.63626e-16	0.295448	0.348	0.211	7.30718e-12	IL34	Cebpb
Psma3	2.94615e-16	0.293997	0.425	0.266	8.16614e-12	IL34	Psma3
Cope	2.30584e-08	0.293444	0.123	0.067	0.000639132	IL34	Cope
Arhgap23	7.03659e-12	0.293327	0.263	0.159	1.9504e-07	IL34	Arhgap23
Mapre1	6.04984e-12	0.292799	0.198	0.109	1.67689e-07	IL34	Mapre1
Ctnna1	9.05682e-15	0.292007	0.473	0.315	2.51037e-10	IL34	Ctnna1
Oxct1	5.02114e-10	0.291732	0.465	0.345	1.39176e-05	IL34	Oxct1
Sptan1	1.80603e-15	0.291396	0.371	0.226	5.00596e-11	IL34	Sptan1
Ank2	9.73797e-14	0.291135	0.328	0.202	2.69917e-09	IL34	Ank2
Calm2	1.05518e-15	0.291017	0.425	0.265	2.92475e-11	IL34	Calm2
Hdac9	7.97853e-16	0.288999	0.64	0.482	2.21149e-11	IL34	Hdac9
Wdr41	3.76695e-16	0.287863	0.303	0.169	1.04412e-11	IL34	Wdr41
H2-DMa	6.83738e-14	0.287778	0.124	0.049	1.89518e-09	IL34	H2-DMa
Wsb2	9.22823e-11	0.287148	0.152	0.079	2.55788e-06	IL34	Wsb2
Por	1.21269e-14	0.286434	0.356	0.221	3.36134e-10	IL34	Por
Nfam1	5.17266e-14	0.286181	0.343	0.211	1.43376e-09	IL34	Nfam1
Ier3	1.86783e-10	0.286151	0.122	0.058	5.17725e-06	IL34	Ier3
Ddx21	2.62384e-15	0.285842	0.221	0.112	7.27277e-11	IL34	Ddx21
Rtcb	1.23041e-12	0.285638	0.15	0.071	3.41045e-08	IL34	Rtcb
Marveld1	1.59652e-16	0.285318	0.115	0.036	4.42523e-12	IL34	Marveld1
Hnrnpm	1.61544e-17	0.285273	0.444	0.275	4.47766e-13	IL34	Hnrnpm
Plec	1.08627e-06	0.285094	0.341	0.264	0.0301092	IL34	Plec
Psip1	3.5817e-12	0.284564	0.251	0.147	9.92777e-08	IL34	Psip1
Per1	1.40236e-14	0.283928	0.169	0.078	3.88706e-10	IL34	Per1
Dcaf13	6.93782e-13	0.283483	0.152	0.072	1.92303e-08	IL34	Dcaf13
Ier3ip1	2.44057e-13	0.282919	0.144	0.064	6.76478e-09	IL34	Ier3ip1
Keap1	5.68424e-13	0.282767	0.141	0.063	1.57556e-08	IL34	Keap1
Ndst1	2.89238e-10	0.281795	0.118	0.056	8.01709e-06	IL34	Ndst1
Man2a1	1.6607e-12	0.281532	0.646	0.493	4.60314e-08	IL34	Man2a1
Zdhhc3	5.39637e-12	0.280742	0.133	0.06	1.49577e-07	IL34	Zdhhc3
Ripor2	1.19418e-14	0.280198	0.281	0.16	3.31002e-10	IL34	Ripor2
Erp44	4.25877e-12	0.280149	0.262	0.158	1.18045e-07	IL34	Erp44
Slc3a2	4.56293e-13	0.27996	0.273	0.162	1.26475e-08	IL34	Slc3a2
Ifngr1	3.72523e-13	0.279628	0.276	0.163	1.03256e-08	IL34	Ifngr1
Rassf2	2.1972e-16	0.278988	0.396	0.24	6.0902e-12	IL34	Rassf2
Cmpk1	5.09682e-13	0.278387	0.2	0.105	1.41274e-08	IL34	Cmpk1
Dnajc21	3.59138e-11	0.278234	0.141	0.069	9.95459e-07	IL34	Dnajc21
Pitpnb	3.91689e-13	0.277974	0.159	0.075	1.08568e-08	IL34	Pitpnb
Ptpn11	1.06481e-13	0.277296	0.196	0.1	2.95144e-09	IL34	Ptpn11
2610001J05Rik	2.05052e-15	0.277278	0.118	0.041	5.68364e-11	IL34	2610001J05Rik
Ccnd3	3.94167e-10	0.277234	0.692	0.574	1.09255e-05	IL34	Ccnd3
Dnaja2	2.38882e-11	0.276888	0.4	0.273	6.62133e-07	IL34	Dnaja2
Hmox1	6.97704e-11	0.276817	0.198	0.112	1.9339e-06	IL34	Hmox1
Nsun2	5.42103e-13	0.276238	0.103	0.037	1.5026e-08	IL34	Nsun2
Eif4g1	1.76883e-17	0.276123	0.483	0.302	4.90283e-13	IL34	Eif4g1
Chst12	1.43104e-13	0.275621	0.101	0.034	3.96656e-09	IL34	Chst12
Sgms1	9.70627e-14	0.274155	0.719	0.553	2.69038e-09	IL34	Sgms1
Cars	6.56148e-11	0.274082	0.123	0.057	1.81871e-06	IL34	Cars
Mrps18c	1.72613e-12	0.273641	0.125	0.054	4.7845e-08	IL34	Mrps18c
Adgre5	3.76863e-09	0.272845	0.317	0.214	0.000104459	IL34	Adgre5
Zmpste24	5.19282e-15	0.272771	0.101	0.032	1.43935e-10	IL34	Zmpste24
Trpv4	1.14158e-16	0.272696	0.281	0.149	3.16424e-12	IL34	Trpv4
Gda	1.72088e-10	0.271308	0.498	0.369	4.76993e-06	IL34	Gda
Gm46411	2.69552e-16	0.270787	0.377	0.224	7.47144e-12	IL34	Gm46411
Gpt2	1.4281e-12	0.270512	0.117	0.048	3.95839e-08	IL34	Gpt2
Lrrc25	8.97505e-16	0.269419	0.16	0.067	2.4877e-11	IL34	Lrrc25
Anapc15	1.53876e-09	0.269399	0.164	0.092	4.26513e-05	IL34	Anapc15
Palld	2.93127e-13	0.268255	0.148	0.067	8.12488e-09	IL34	Palld
Rasgrp4	2.14529e-13	0.268158	0.175	0.085	5.9463e-09	IL34	Rasgrp4
Cdc42	8.69438e-18	0.267463	0.758	0.552	2.40991e-13	IL34	Cdc42
Smarcb1	6.54375e-13	0.267284	0.247	0.141	1.8138e-08	IL34	Smarcb1
mt-Co3	1.56774e-24	0.267082	0.985	0.898	4.34546e-20	IL34	mt-Co3
Gm26827	3.48441e-11	0.266939	0.35	0.231	9.65809e-07	IL34	Gm26827
Gm11476	1.26898e-11	0.266562	0.181	0.096	3.51735e-07	IL34	Gm11476
Ube2g2	5.67579e-16	0.266551	0.113	0.036	1.57322e-11	IL34	Ube2g2
Fcna	2.18359e-14	0.266531	0.128	0.049	6.05248e-10	IL34	Fcna
Gm21057	2.40175e-15	0.266182	0.275	0.149	6.65717e-11	IL34	Gm21057
Erlin2	3.62223e-12	0.266051	0.121	0.051	1.00401e-07	IL34	Erlin2
Esyt1	4.45068e-11	0.265667	0.202	0.115	1.23364e-06	IL34	Esyt1
Gpi1	1.60431e-08	0.265649	0.268	0.183	0.000444683	IL34	Gpi1
Magi3	6.353e-10	0.264127	0.116	0.055	1.76092e-05	IL34	Magi3
Tet3	5.3721e-16	0.263899	0.614	0.433	1.48904e-11	IL34	Tet3
Ncbp1	2.86063e-14	0.26375	0.124	0.047	7.9291e-10	IL34	Ncbp1
Top2b	3.79459e-12	0.263574	0.256	0.153	1.05178e-07	IL34	Top2b
Arsb	1.06987e-11	0.263103	0.627	0.487	2.96547e-07	IL34	Arsb
Mlxip	2.67297e-16	0.262526	0.458	0.293	7.40893e-12	IL34	Mlxip
Gmps	2.63984e-12	0.26235	0.17	0.085	7.31711e-08	IL34	Gmps
Fkbp1a	8.20823e-09	0.260657	0.222	0.141	0.000227516	IL34	Fkbp1a
Eif4h	2.02543e-12	0.259922	0.291	0.178	5.61408e-08	IL34	Eif4h
mt-Co1	2.76204e-19	0.259682	0.959	0.862	7.65582e-15	IL34	mt-Co1
Vdac1	7.11407e-11	0.258053	0.225	0.135	1.97188e-06	IL34	Vdac1
Ube2q2	2.5485e-12	0.257976	0.461	0.313	7.06393e-08	IL34	Ube2q2
Jarid2	1.10315e-12	0.257862	0.581	0.427	3.0577e-08	IL34	Jarid2
Epb41l1	1.68342e-12	0.257783	0.312	0.193	4.66611e-08	IL34	Epb41l1
Ube2q1	3.88514e-14	0.25749	0.111	0.039	1.07688e-09	IL34	Ube2q1
Nup88	2.25727e-12	0.257462	0.138	0.062	6.25671e-08	IL34	Nup88
Lifr	3.79358e-18	0.257025	0.38	0.224	1.05151e-13	IL34	Lifr
Fli1	5.08734e-15	0.256907	0.743	0.573	1.41011e-10	IL34	Fli1
Mcfd2	1.16782e-10	0.256835	0.123	0.057	3.23695e-06	IL34	Mcfd2
G3bp1	7.19887e-11	0.256524	0.328	0.215	1.99538e-06	IL34	G3bp1
Rabggtb	1.79918e-13	0.256307	0.151	0.068	4.98696e-09	IL34	Rabggtb
Fcer1g	4.31566e-11	0.255879	0.478	0.347	1.19621e-06	IL34	Fcer1g
Ednrb	2.48837e-13	0.255258	0.149	0.067	6.89725e-09	IL34	Ednrb
Colec12	5.08889e-12	0.255172	0.863	0.763	1.41054e-07	IL34	Colec12
Atp6v1a	2.39351e-15	0.253745	0.521	0.351	6.63434e-11	IL34	Atp6v1a
Traf7	1.00577e-12	0.252921	0.143	0.065	2.78781e-08	IL34	Traf7
Cbx4	1.83826e-13	0.252905	0.104	0.036	5.09528e-09	IL34	Cbx4
Txn2	1.09888e-11	0.252873	0.15	0.073	3.04588e-07	IL34	Txn2
Hdlbp	9.71025e-17	0.252275	0.408	0.255	2.69149e-12	IL34	Hdlbp
Gatad1	3.41864e-13	0.251634	0.131	0.055	9.47579e-09	IL34	Gatad1
P2ry6	4.43008e-13	0.251472	0.54	0.382	1.22793e-08	IL34	P2ry6
Ifi202b	7.62238e-08	0.251339	0.307	0.216	0.00211277	IL34	Ifi202b
Smagp	9.7052e-14	0.250892	0.112	0.041	2.69009e-09	IL34	Smagp
Dnajc2	2.9546e-11	0.250846	0.169	0.089	8.18957e-07	IL34	Dnajc2
Cdc42bpa	0.000996035	-0.250591	0.075	0.104	1	IL34	Cdc42bpa
Ankrd28	0.00411829	-0.252029	0.084	0.11	1	IL34	Ankrd28
Pdlim7	0.00481045	-0.252391	0.095	0.12	1	IL34	Pdlim7
Inf2	0.000539463	-0.253722	0.074	0.104	1	IL34	Inf2
Mbnl2	1.4101e-07	-0.265058	0.787	0.776	0.00390852	IL34	Mbnl2
Diaph1	0.00047091	-0.265763	0.561	0.546	1	IL34	Diaph1
Eno2	0.00304296	-0.266962	0.11	0.139	1	IL34	Eno2
Soat1	0.000928183	-0.277195	0.52	0.513	1	IL34	Soat1
Fam78b	0.00100998	-0.280877	0.094	0.125	1	IL34	Fam78b
Mdfic	0.000995126	-0.283571	0.621	0.6	1	IL34	Mdfic
Retreg1	0.00213029	-0.28696	0.311	0.332	1	IL34	Retreg1
Mir142hg	3.38444e-05	-0.287727	0.671	0.647	0.938098	IL34	Mir142hg
Asph	0.00886649	-0.291615	0.19	0.215	1	IL34	Asph
Lrmda	2.44563e-14	-0.292245	0.922	0.926	6.77879e-10	IL34	Lrmda
Epb41l2	1.63183e-05	-0.292921	0.571	0.566	0.452309	IL34	Epb41l2
Rap2a	0.00821806	-0.293827	0.306	0.317	1	IL34	Rap2a
Gm4876	0.00205703	-0.295387	0.177	0.209	1	IL34	Gm4876
Luzp1	0.00161809	-0.296329	0.572	0.547	1	IL34	Luzp1
Fmnl2	0.00452416	-0.296383	0.5	0.493	1	IL34	Fmnl2
Gys1	0.00373231	-0.297822	0.146	0.174	1	IL34	Gys1
Morrbid	0.000110808	-0.29827	0.42	0.45	1	IL34	Morrbid
Lpp	8.1529e-05	-0.298969	0.654	0.641	1	IL34	Lpp
Lims1	0.000216022	-0.299671	0.647	0.619	1	IL34	Lims1
Tmed2	0.000190828	-0.299721	0.086	0.12	1	IL34	Tmed2
Setd7	0.00598315	-0.303473	0.111	0.135	1	IL34	Setd7
Afdn	0.00384269	-0.307886	0.345	0.355	1	IL34	Afdn
Mitf	2.14795e-09	-0.30802	0.76	0.766	5.95369e-05	IL34	Mitf
Rora	0.0045837	-0.308877	0.139	0.165	1	IL34	Rora
Specc1	0.000122078	-0.30976	0.471	0.48	1	IL34	Specc1
Cux1	2.36363e-07	-0.312114	0.758	0.723	0.00655152	IL34	Cux1
Pik3cb	0.0048721	-0.315105	0.29	0.305	1	IL34	Pik3cb
Il6st	0.0092455	-0.315566	0.179	0.2	1	IL34	Il6st
Pkib	0.00113568	-0.315666	0.088	0.116	1	IL34	Pkib
Lpxn	0.00202974	-0.315705	0.254	0.277	1	IL34	Lpxn
Synj2	0.00283652	-0.316335	0.167	0.194	1	IL34	Synj2
Sema4d	0.00455051	-0.316713	0.111	0.137	1	IL34	Sema4d
Irak2	0.0044484	-0.317461	0.495	0.49	1	IL34	Irak2
Dtnb	0.00129906	-0.318108	0.083	0.112	1	IL34	Dtnb
Itgav	0.0046891	-0.319142	0.38	0.387	1	IL34	Itgav
Rab37	6.55537e-06	-0.319709	0.068	0.108	0.181702	IL34	Rab37
Cyba	0.000141774	-0.324626	0.24	0.278	1	IL34	Cyba
Cdk14	3.28432e-08	-0.325057	0.761	0.754	0.000910348	IL34	Cdk14
Lpl	0.00795559	-0.326153	0.089	0.113	1	IL34	Lpl
Aig1	8.31471e-08	-0.327564	0.599	0.612	0.00230467	IL34	Aig1
Map4k3	0.00160261	-0.33179	0.413	0.413	1	IL34	Map4k3
Slc27a1	1.56332e-07	-0.333291	0.088	0.14	0.0043332	IL34	Slc27a1
Myof	2.4714e-05	-0.333963	0.527	0.537	0.685022	IL34	Myof
Abr	2.06491e-10	-0.334301	0.632	0.659	5.72351e-06	IL34	Abr
Sdccag8	0.00353732	-0.337118	0.297	0.31	1	IL34	Sdccag8
Apbb1ip	3.40442e-06	-0.337984	0.552	0.568	0.0943637	IL34	Apbb1ip
Htr2b	0.00295062	-0.340802	0.162	0.19	1	IL34	Htr2b
Osbpl8	5.3102e-09	-0.342288	0.714	0.719	0.000147188	IL34	Osbpl8
Akap13	8.6209e-05	-0.344414	0.646	0.618	1	IL34	Akap13
Cd36	2.06501e-06	-0.348543	0.119	0.17	0.0572378	IL34	Cd36
Cd44	0.00813988	-0.348885	0.461	0.455	1	IL34	Cd44
Itga5	0.00328917	-0.351882	0.317	0.327	1	IL34	Itga5
Samd9l	0.00594162	-0.352158	0.115	0.14	1	IL34	Samd9l
Gm27008	5.62246e-06	-0.353421	0.061	0.1	0.155843	IL34	Gm27008
Son	2.22938e-15	-0.355568	0.708	0.723	6.1794e-11	IL34	Son
Syngr1	1.43737e-07	-0.359672	0.146	0.206	0.0039841	IL34	Syngr1
Arid5b	8.29506e-09	-0.359988	0.618	0.647	0.000229922	IL34	Arid5b
Gnptab	1.06102e-06	-0.360163	0.305	0.361	0.0294093	IL34	Gnptab
Cd84	1.65539e-06	-0.361583	0.659	0.636	0.0458842	IL34	Cd84
Znrf3	0.00594135	-0.364023	0.189	0.211	1	IL34	Znrf3
Gm15261	3.27258e-07	-0.364526	0.233	0.301	0.00907093	IL34	Gm15261
Airn	8.05558e-06	-0.368006	0.251	0.307	0.223284	IL34	Airn
Cd200r4	0.000241178	-0.370381	0.1	0.135	1	IL34	Cd200r4
Furin	0.00902438	-0.371776	0.264	0.278	1	IL34	Furin
Itgb5	0.000138458	-0.372019	0.456	0.463	1	IL34	Itgb5
Zmynd15	0.000441464	-0.372215	0.109	0.143	1	IL34	Zmynd15
Basp1	0.000584189	-0.37785	0.326	0.358	1	IL34	Basp1
Ctsc	0.00165447	-0.378339	0.601	0.582	1	IL34	Ctsc
Fnip2	2.82737e-09	-0.380467	0.581	0.614	7.83689e-05	IL34	Fnip2
Gcnt2	3.86192e-07	-0.384682	0.09	0.14	0.0107045	IL34	Gcnt2
Xylt1	4.14841e-09	-0.388189	0.348	0.428	0.000114986	IL34	Xylt1
Malat1	6.47212e-32	-0.390718	0.993	0.999	1.79394e-27	IL34	Malat1
Dmxl2	0.00187154	-0.392103	0.282	0.301	1	IL34	Dmxl2
4930479D17Rik	0.000846141	-0.3932	0.121	0.155	1	IL34	4930479D17Rik
Ptk2b	9.53137e-06	-0.39424	0.32	0.362	0.264191	IL34	Ptk2b
Rapgef5	2.4407e-05	-0.39593	0.394	0.419	0.676512	IL34	Rapgef5
Mthfs	0.000132104	-0.396834	0.314	0.338	1	IL34	Mthfs
Dst	6.26908e-13	-0.401656	0.706	0.715	1.73766e-08	IL34	Dst
Gm47507	1.96851e-05	-0.402892	0.07	0.108	0.545632	IL34	Gm47507
Arhgap6	4.88426e-07	-0.40394	0.235	0.295	0.0135382	IL34	Arhgap6
Mical2	1.66441e-06	-0.406259	0.154	0.205	0.0461342	IL34	Mical2
Spp1	1.69715e-08	-0.406567	0.455	0.544	0.000470416	IL34	Spp1
Rad51b	0.000133557	-0.411298	0.317	0.346	1	IL34	Rad51b
Myo1e	4.73984e-07	-0.413025	0.579	0.591	0.0131379	IL34	Myo1e
Eef1a1	5.24025e-09	-0.415548	0.062	0.114	0.000145249	IL34	Eef1a1
Atp6v0d2	2.89689e-05	-0.4192	0.19	0.242	0.802961	IL34	Atp6v0d2
Large1	0.000244743	-0.419633	0.287	0.316	1	IL34	Large1
Aopep	8.13934e-11	-0.421487	0.744	0.728	2.25606e-06	IL34	Aopep
Cybb	1.17142e-05	-0.424811	0.27	0.311	0.324695	IL34	Cybb
Tmcc3	2.35627e-08	-0.425599	0.584	0.605	0.00065311	IL34	Tmcc3
Itga6	6.82543e-09	-0.433237	0.177	0.244	0.000189187	IL34	Itga6
Ero1l	4.16339e-10	-0.435868	0.059	0.117	1.15401e-05	IL34	Ero1l
Fn1	4.67728e-05	-0.43856	0.639	0.655	1	IL34	Fn1
Mmp12	0.00228758	-0.450137	0.159	0.193	1	IL34	Mmp12
Apobec1	4.72081e-14	-0.450607	0.638	0.677	1.30851e-09	IL34	Apobec1
Plxdc1	1.72856e-06	-0.454179	0.119	0.167	0.0479121	IL34	Plxdc1
Rai14	2.0711e-06	-0.455909	0.323	0.364	0.0574068	IL34	Rai14
Extl3	9.38129e-05	-0.461425	0.271	0.303	1	IL34	Extl3
Bcar3	5.91216e-08	-0.46496	0.474	0.504	0.00163873	IL34	Bcar3
Cd274	2.38548e-06	-0.472995	0.109	0.157	0.0661206	IL34	Cd274
Lsamp	0.00159483	-0.484871	0.209	0.243	1	IL34	Lsamp
Dock10	2.66846e-17	-0.488847	0.737	0.756	7.39645e-13	IL34	Dock10
Creb5	2.62569e-11	-0.490168	0.436	0.507	7.27788e-07	IL34	Creb5
Zranb3	7.96888e-08	-0.493407	0.14	0.2	0.00220881	IL34	Zranb3
Ccr5	1.87716e-09	-0.517599	0.391	0.445	5.20312e-05	IL34	Ccr5
Fam20c	4.52153e-12	-0.520873	0.286	0.373	1.25328e-07	IL34	Fam20c
Plxdc2	2.18536e-13	-0.52719	0.314	0.411	6.05737e-09	IL34	Plxdc2
Il7r	5.50013e-10	-0.536532	0.129	0.199	1.52453e-05	IL34	Il7r
Pmepa1	1.33236e-09	-0.5401	0.29	0.358	3.69303e-05	IL34	Pmepa1
Tgfbr1	2.79817e-10	-0.541342	0.472	0.515	7.75597e-06	IL34	Tgfbr1
Slc2a1	2.4152e-11	-0.541605	0.057	0.117	6.69446e-07	IL34	Slc2a1
Serpine1	2.08584e-10	-0.543924	0.062	0.121	5.78153e-06	IL34	Serpine1
Pbx1	4.52498e-14	-0.559837	0.149	0.238	1.25423e-09	IL34	Pbx1
Cd300lf	1.47281e-13	-0.572095	0.168	0.259	4.08234e-09	IL34	Cd300lf
Pkm	8.9863e-16	-0.573422	0.07	0.154	2.49082e-11	IL34	Pkm
Actg1	7.26489e-18	-0.578871	0.077	0.169	2.01368e-13	IL34	Actg1
Syne1	3.33609e-13	-0.581986	0.403	0.469	9.24698e-09	IL34	Syne1
Ftl1	2.43188e-21	-0.592396	0.081	0.19	6.74068e-17	IL34	Ftl1
AU020206	5.85101e-13	-0.632869	0.255	0.338	1.62178e-08	IL34	AU020206
Arhgap24	1.28711e-28	-0.633379	0.532	0.655	3.56761e-24	IL34	Arhgap24
Slc7a2	1.83146e-08	-0.654421	0.144	0.209	0.000507645	IL34	Slc7a2
Fth1	3.7663e-35	-0.672383	0.131	0.303	1.04394e-30	IL34	Fth1
Saa3	2.13898e-37	-0.692681	0.016	0.115	5.92881e-33	IL34	Saa3
Dach1	1.64057e-15	-0.705857	0.073	0.154	4.54733e-11	IL34	Dach1
Lhfpl2	5.33305e-28	-0.718348	0.291	0.436	1.47822e-23	IL34	Lhfpl2
Fat3	9.22608e-19	-0.726414	0.192	0.312	2.55729e-14	IL34	Fat3
Nav2	5.02431e-30	-0.744605	0.344	0.5	1.39264e-25	IL34	Nav2
Kcnip4	2.54442e-06	-0.762638	0.121	0.172	0.0705262	IL34	Kcnip4
Apbb2	1.57971e-22	-0.762893	0.208	0.334	4.37865e-18	IL34	Apbb2
Pde4d	2.34688e-21	-0.787261	0.523	0.601	6.50507e-17	IL34	Pde4d
Gm42418	2.29048e-05	-0.855815	0.259	0.31	0.634875	IL34	Gm42418
Slpi	1.47974e-35	-0.879369	0.014	0.107	4.10154e-31	IL34	Slpi
Vim	8.85819e-51	-0.911148	0.008	0.121	2.45531e-46	IL34	Vim
Fgf13	3.02864e-28	-0.937844	0.173	0.322	8.39479e-24	IL34	Fgf13
Arg1	8.57544e-11	-0.940792	0.107	0.175	2.37694e-06	IL34	Arg1
Actb	1.95389e-27	-0.963546	0.116	0.246	5.4158e-23	IL34	Actb
Psap	2.02653e-88	-1.18008	0.172	0.48	5.61713e-84	IL34	Psap
Ctsd	1.59e-71	-1.32868	0.186	0.444	4.40716e-67	IL34	Ctsd
