# Supplementary material for: Targeting the IL34-CSF1R axis improves metastatic renal cell carcinoma therapy outcome via immune-vascular crosstalk regulation
Source: iScience. 2025 May 26;28(6):112752. doi: 10.1016/j.isci.2025.112752 (PMC12177177; doi:10.1016/j.isci.2025.112752)
Supplement: Table S2. Selected top DEG [file mmc3.xlsx]

## Sheet: Selected top DEG
Table S2: Selected top DEG
Gene	Average Log2FC (IL34-OE vs Ctrl)	Adjusted p-value	Role in TAM
Lyz2	1.98426	3.111e-285	Unknown. A study showed that Lyz2 is highly expressed in monocyte-derived macrophages that are recruited in response to optic nerve injury and promote neuronal repair (Andries et al., 2023)
Hsp90b1	1.54484	9.13014e-145	Unknown. High Hsp90b1 expression correlates with a poor prognosis and advanced stages in different types of cancer, including RCC. Furthermore, Hsp90b1 showed a negative association with CD8+ T cells infiltration (Huang et al., 2024)
Gas6	1.47542	2.78999e-122	TAM can overexpress Gas6 upon stimulation by tumor-derived factors such as IL-10 and CSF1. Secreted Gas6 supports cancer cell proliferation and invasion, immunosuppression, and angiogenesis in the TME (G. Wu et al., 2018)
Pltp	1.20514	2.89942e-105	Pltp is involved in lipid metabolism and inflammation and its expression was associated with pro-tumor M2-type and immunosuppressive TAM (Steitz et al., 2020; Shi, 2023; Zhang et al., 2023)
Grn	1.19515	3.93987e-47	Granulin (Grn) was demonstrated to impact metastatic growth in a syngeneic mouse model of pancreatic adenocarcinoma (PDAC). In particular, Grn was up-regulated in TAM by cancer cell derived-CSF1, and supported CD8+ T-cell exclusion and resistance to immunotherapy (Quaranta et al., 2018)
Psap	-1.18008	5.61713e-84	Unknown. Its expression is typically associated with prostate epithelial cells and less aggressive forms of prostate cancer. PSAP expression can be induced by pro-inflammatory signals like TNFa, Il1b and NFkB pathway (Kong and Byun, 2013)
Ctsd	-1.32868	4.40716e-67	Unknown. It encodes for cathepsin D, a lysosomal protease present in all cells. In a mouse model of Parkinson disease, cathepsin D was demonstrated to have a pro-inflammatory role by activating NF-kB pathway in murine primary macroglia cells (Gan et al., 2019)
