# Supplementary material for: Targeting the IL34-CSF1R axis improves metastatic renal cell carcinoma therapy outcome via immune-vascular crosstalk regulation
Source: iScience. 2025 May 26;28(6):112752. doi: 10.1016/j.isci.2025.112752 (PMC12177177; doi:10.1016/j.isci.2025.112752)
Supplement: Table S3. List of antibodies [file mmc4.xlsx]

## Sheet: S3 antibodies
Table S3: List of antibodies
Primary Antibodies
Target	Manufacturer	Catalogue number	Application	Dilution	Notes
Goat anti-mouse CSF1	bio-techne	AF416	IHC	1:100	Anitgen retrieval: Tris-EDTA pH9 (boiling, 10 minutes)
Rat anti-F4/80	Invitrogen	14-4801-85	IHC	1:50	Anitgen retrieval: Proteinase K (20µg/ml, 5 minutes at RT)
Mouse anti-F4/80	Santa Cruz	sc-377009	IHC	1:500	Anitgen retrieval: Proteinase K (20µg/ml, 5 minutes at RT)
Goat anti-MRC1/CD206	bio-techne	AF2535	IHC	1:100	Anitgen retrieval: Proteinase K (20µg/ml, 5 minutes at RT) or Tris-EDTA pH9 (boiling, 10 minutes)
Rabbit anti-GFP	MBL	598	IHC	1:1000	Anitgen retrieval: Proteinase K (20µg/ml, 5 minutes at RT) or Tris-EDTA pH9 (boiling, 10 minutes)
Rabbit anti-CSF1R	Cell Signaling	#3152	IHC	1:100	Anitgen retrieval: Tris-EDTA pH9 (boiling, 10 minutes)
Rabbit anti-mouse IL34	antibodies-online	ABIN1175348	IHC	1:200	Anitgen retrieval: citrate buffer pH6 (boiling, 10 minutes)
Mouse anti-human IL34	Abcam	ab101443	IHC	1:100	Anitgen retrieval: citrate buffer pH6 (boiling, 10 minutes)
Rat anti-Ly6G	BD Pharmigen	551459	IHC	1:200	Anitgen retrieval: Proteinase K (20µg/ml, 5 minutes at RT)
Rat anti-Ki67	Invitrogen	14-5698-82	IHC	1:400	Anitgen retrieval: Tris-EDTA pH9 or citrate buffer pH6 (boiling, 10 minutes)
Goat anti-Endomucins	bio-techne	AF4666	IHC	1:100	Anitgen retrieval: Proteinase K (20µg/ml, 5 minutes at RT) or Tris-EDTA pH9 (boiling, 10 minutes)
Rat anti-VEcadherin	BD Bioscience	555289	IHC	1:100	Anitgen retrieval: Tris-EDTA pH9 (boiling, 10 minutes)
Mouse anti-PD-L1/CD274	Proteintech	66248-1-Ig	IHC	1:2000	Anitgen retrieval: Proteinase K (20µg/ml, 5 minutes at RT) or Tris-EDTA pH9 (boiling, 10 minutes)
Rabbit anti-CD8	Abcam	ab217344	IHC	1:500	Anitgen retrieval: Proteinase K (20µg/ml, 5 minutes at RT) or Tris-EDTA pH9 (boiling, 10 minutes)
Rabbit anti-PD-L1/CD274	RD system	MAB90781	WB	1:1000	Diluted in TBS-0.1% Tween containing 1% BSA and 0.02% sodium azide
Sheep anti-mouse IL34	bio-techne	AF5195	WB	1:1000	Diluted in TBS-0.1% Tween containing 1% BSA and 0.02% sodium azide
Mouse anti-α-Tubulin	Sigma-Aldrich	T6199	WB	1:5000	Diluted in TBS-0.1% Tween containing 1% BSA and 0.02% sodium azide
Rabbit anti-CSF1R	Cell Signaling	#3152	WB	1:1000	Diluted in TBS-0.1% Tween containing 1% BSA and 0.02% sodium azide
Goat anti-MRC1/CD206	bio-techne	AF2535	WB	1:2000	Diluted in TBS-0.1% Tween containing 1% BSA and 0.02% sodium azide
Mouse anti-β-Actin	Santa Cruz	sc-69879	WB	1:2000	Diluted in TBS-0.1% Tween containing 1% BSA and 0.02% sodium azide
Goat anti-mouse CSF1	bio-techne	AF416	WB	1:500	Diluted in TBS-0.1% Tween containing 1% BSA and 0.02% sodium azide
Mouse anti-VEGF	Invitrogen	MA5-13182	WB	1:500	Diluted in TBS-0.1% Tween containing 1% BSA and 0.02% sodium azide
Secondary Antibodies
Target	Manufacturer	Catalogue number	Application	Dilution	Notes
Donkey anti-rabbit Alexa Fluor 488	Jackson ImmunoResearch	711-545-152	IHC	1:500
Donkey anti-rabbit Alexa Fluor 647	Jackson ImmunoResearch	711-605-152	IHC	1:500
Donkey anti-rat TRITC	Jackson ImmunoResearch	712-025-153	IHC	1:250
Donkey anti-rat Alexa Fluor 647	Jackson ImmunoResearch	712-605-153	IHC	1:250
Donkey anti-goat TRITC	Jackson ImmunoResearch	705-025-147	IHC	1:500
Donkey anti-goat Alexa Fluor 647	Jackson ImmunoResearch	705-605-147	IHC	1:500
Donkey anti-mouse Alexa Fluor 647	Jackson ImmunoResearch	715-605-151	IHC	1:500
Conjugated antibodies
Target	Manufacturer	Catalogue number	Application	Dilution	Notes
PE anti-CD45, clone 30-F11	BD Bioscience	553081	FACS	1:200
Alexa Fluor 647 anti-SiglecF, clone E50-2440	BD Bioscience	562680	FACS	1:400
PE-Cy7 anti-FceR1, clone MAR-1	eBiosciences	15518596	FACS	1:400
PerCP-eFlour710 anti-CD172a, clone P84	eBiosciences	46-1721-80	FACS	1:200
BV785 anti-CD11b, clone M1/70	BioLegend	101243	FACS	1:200
Pacific Blue anti-Ly6G, clone 1A8	BioLegend	127611	FACS	1:100
APC-Cy7anti-Ly6C, clone HK1.4	BioLegend	128025	FACS	1:100
BV605 anti-CD115, clone AFS98	BioLegend	135517	FACS	1:200
