# Supplementary material for: Targeting the IL34-CSF1R axis improves metastatic renal cell carcinoma therapy outcome via immune-vascular crosstalk regulation
Source: iScience. 2025 May 26;28(6):112752. doi: 10.1016/j.isci.2025.112752 (PMC12177177; doi:10.1016/j.isci.2025.112752)
Supplement: Table S4. List of primers [file mmc5.xlsx]

## Sheet: Table S4 List of primers
Table S4: List of primers
Human qPCR primers
Name	Sequence 5'-3'
CSF1R	Fwd-CTTCCGGGTGGTAGAGAGTG; Rev-AGGCCTCCACCATGACTTTG
CD68	Fwd-AGCTTTGGATTCATGCAGGACC; Rev-TGAGCCGAGAATGTCCACTG
PDCD1 (PD-1)	Fwd-CAGTTCCAAACCCTGGTGGT; Rev-GGCTCCTATTGTCCCTCGTG
CTLA4	Fwd-ACGCAGATTTATGTCATTGATCCAG; Rev-GAGGAAGTCAGAATCCGGGC
TUBA1A	Fwd-AAGCAGCAACCATGCGTGA; Rev-CCTCCCCCAATGGTCTTGTC
Murine qPCR primers
Name	Sequence 5'-3'
Itgam (CD11b)	Fwd-ACGCAGACAGGAAGTACCAG; Rev-CCCAGCAAGGGACCATTAGAG
Csf1r	Mm01266652_m1 (ThermoFisher Scientific)
Adgre1 (F4/80)	Fwd-TGAGCAGATACAGCAATGCCA; Rev-AGCTGCACTCTGTAAGGACAC
Cd80	Fwd-CTTTCAGACCGGGGCACATA; Rev-GGGGGTAGAGAAGTCAGCTTTG
Cd86	Fwd-CTTACGGAAGCACCCACGAT; Rev-TCCACGGAAACAGCATCTGAG
Cd163	Fwd-CCAGTGCCTCCCAAAAATGAC; Rev-ACAAACCAAGAGTGCCGTGA
Mrc1 (CD206)	Fwd-GAGGCTGATTACGAGCAGTGG; Rev-TGGTTCACCGTAAGCCCAAT
Itgax (CD11c)	Fwd-GCTCGGGTAGCATCAGTTCC; Rev-TGCATCAGGGAGAACCGTGT
Cd209a	Fwd-GGTTGTCATCCTTGTCAAAGTCTAC; Rev-GTCGATCTACGCCAGCCTTC
Ly6g	Fwd-TGGACTCTCACAGAAGCAAAG; Rev-GCAGAGGTCTTCCTTCCAACA
Cd3a	Fwd-AAGTAATGAGCTGGCTGCGT; Rev-TCGTCACTGTCTAGAGGGCA
Cd4	Fwd-CACACACCTGTGCAAGAAGC; Rev-TGACAGCTAGGAGTTGTGACAG
Cd8a	Fwd-GGATTGGACTTCGCCTGTGA; Rev-TGGGACATTTGCAAACACGC
Il34	Mm01243248_m1 (ThermoFisher Scientific)
Csf1	Mm00432686_m1 (ThermoFisher Scientific)
Tuba1a	Fwd-AAGCAGCAACCATGCGTGA; Rev-CCTCCCCCAATGGTCTTGTC
